# Supplementary material for: The H3K79me3 methyl-transferase Grappa is involved in the establishment and thermal plasticity of abdominal pigmentation in Drosophila melanogaster females
Source: Sci Rep. 2024 Apr 25;14:9547. doi: 10.1038/s41598-024-60184-6 (PMC11045721; doi:10.1038/s41598-024-60184-6)
Supplement: Supplementary file 5 — Supplementary Information 5. [file 41598_2024_60184_MOESM5_ESM.xlsx]

## Sheet: Feuil1
Supplementary file 2: raw data for Figure 4B and 4C
Figure 4B: Relative expression of pigmentation genes in pnrGal4 and pnrGal4>RNAi gpp females
pnrGal4	Replicate	tan	ebony	TH	Ddc	laccase2	yellow	black	bab1
	1	0.475293	0.775073	0.0489397	0.123743	2.30201	0.000293431	0.26701	0.201553
	2	0.281039	3.1942	0.116145	0.0664276	4.95022	0.00612147	0.0514602	0.993076
	3	0.777484	3.91963	0.0988146	0.0568103	4.58084	0.0594956	0.0411045	0.44322
	Mean	0.511272	2.62963	0.0879663	0.0823271	3.94436	0.0219702	0.119858	0.54595
	SD	0.250171	1.64654	0.0348911	0.0361885	1.43425	0.0326283	0.127543	0.405638
pnGal4>RNAi gpp	Replicate	tan	ebony	TH	Ddc	laccase2	yellow	black	bab1
	1	0.313114	1.15813	0.0322383	0.150897	2.28195	0.0101821	0.155024	0.350853
	2	0.50692	5.25747	0.15182	0.0385506	7.38874	0.0104616	0.0208088	1.30803
	3	0.415144	2.1095	0.0156319	0.0204898	3.81579	0.00841085	0.0184009	0.476281
	Mean	0.411726	2.8417	0.0665634	0.069979	4.49549	0.00968486	0.0647444	0.711723
	SD	0.0969479	2.14552	0.0742997	0.0706562	2.62037	0.00111213	0.0781933	0.520215
Normalization on the control pnGal4
	tan	ebony	TH	Ddc	laccase	yellow	black	bab1
pnGal4	1	1	1	1	1	1	1	1
SD	0.489311	0.62615	0.396642	0.439569	0.363622	1.48512	1.06411	0.742995
pnGal4 > RNAi gpp	0.805298	1.08065	0.756691	0.850012	1.13973	0.440819	0.540175	1.30364
SD	0.189621	0.815899	0.844638	0.858237	0.664333	0.0506202	0.652381	0.952862
Figure 4C: Relative expression of pigmentation genes in yGal4 and yGal4>RNAi gpp females
yGal4	Replicate	tan	ebony	TH	Ddc	laccase2	yellow	black	bab1
	1	0.361509	3.0147	0.0808052	0.244347	3.85516	0.00517302	0.503929	0.305345
	2	0.375994	1.90603	0.0350394	0.0525798	3.59012	0.00121319	0.0755201	0.312559
	3	0.309843	0.567894	0.00119866	0.278669	1.82414	0.0129607	1.00969	0.0552407
	Mean	0.349115	1.82954	0.0390144	0.191865	3.08981	0.00644896	0.529712	0.224381
	SD	0.0347731	1.22519	0.0399519	0.12184	1.10408	0.00597678	0.467617	0.146525
yGal4>RNAi gpp	Replicate	tan	ebony	TH	Ddc	laccase2	yellow	black	bab1
	1	0.0478791	1.31804	0.151177	0.0467177	0.702508	0.0022363	0.118514	0.12123
	2	0.101999	1.54672	0.132896	0.0967616	1.47019	0.00147013	0.183617	0.246804
	3	0.0699815	1.36784	0.00490607	0.147647	1.67326	0.000281406	0.597607	0.0794221
	Mean	0.0732864	1.41087	0.0963266	0.0970421	1.28198	0.00132928	0.299913	0.149152
	SD	0.0272107	0.120257	0.0796984	0.0504653	0.51201	0.000985031	0.259858	0.0871142
Normalization on the control yGal4
	tan	ebony	TH	Ddc	laccase	yellow	black	bab1
yGal4	1	1	1	1	1	1	1	1
SD	0.0996034	0.669673	1.02403	0.635026	0.357331	0.926781	0.882776	0.653016
yGal4 > RNAi gpp	0.20992	0.771159	2.469	0.505782	0.414908	0.206123	0.566181	0.664726
SD	0.0779419	0.0657308	2.04279	0.263024	0.16571	0.152743	0.490565	0.388242
