# Supplementary material for: The H3K79me3 methyl-transferase Grappa is involved in the establishment and thermal plasticity of abdominal pigmentation in Drosophila melanogaster females
Source: Sci Rep. 2024 Apr 25;14:9547. doi: 10.1038/s41598-024-60184-6 (PMC11045721; doi:10.1038/s41598-024-60184-6)
Supplement: Supplementary file 7 — Supplementary Information 7. [file 41598_2024_60184_MOESM7_ESM.xlsx]

## Sheet: Feuil1
Supplementary file 4: qPCR quantifications for Supplementary Figure 2
Figure S2A: IP H3K79me3/Input
	yGal4 flies, rp49	yGal4>RNAi gpp flies, rp49	yGal4 flies, tan prom	yGal4>RNAi gpp flies, tan prom	yGal4 flies, tan exon 2	yGal4>RNAi gpp flies, tan exon 2	yGal4 flies, tMSE	yGal4>RNAi gpp flies, tMSE
Replicate 1	15.7422	11.8443	9.16677	6.60288	5.33401	5.53972	2.31161	3.90019
Replicate 2	4.28808	18.954	1.42862	5.99167	1.40021	6.53941	0.645687	2.59941
Replicate 3	17.9488	24.2066	3.81892	9.37084	2.14883	6.77774	0.656107	2.92825
Mean	12.6597	18.335	4.80477	7.3218	2.96102	6.28562	1.20447	3.14262
SD	7.33349	6.20439	3.96216	1.80065	2.08889	0.656871	0.958825	0.676365
Figure S2B: IP Mock/Input
	yGal4 flies, rp49	yGal4>RNAi gpp flies, rp49	yGal4 flies, tan prom	yGal4>RNAi gpp flies, tan prom	yGal4 flies, tan exon 2	yGal4>RNAi gpp flies, tan exon 2	yGal4 flies, tMSE	yGal4>RNAi gpp flies, tMSE
Replicate 1	0.0582211	0.0279845	0.0552437	0.0630639	0.0565651	0.0415812	0.342549	0.22237
Replicate 2	0.100952	1.7899	0.0566799	0.631497	0.0470625	0.781937	0.231491	0.869637
Replicate 3	0.00160762	0.0101747	0.0483464	0.0144679	0.00679666	0.0158841	0.231491	0.244276
Mean	0.0535936	0.609352	0.0534233	0.236343	0.0368081	0.279801	0.26851	0.445427
SD	0.0498336	1.02242	0.00445502	0.343075	0.0264214	0.435052	0.0641196	0.367539
