# Supplementary material for: The H3K79me3 methyl-transferase Grappa is involved in the establishment and thermal plasticity of abdominal pigmentation in Drosophila melanogaster females
Source: Sci Rep. 2024 Apr 25;14:9547. doi: 10.1038/s41598-024-60184-6 (PMC11045721; doi:10.1038/s41598-024-60184-6)
Supplement: Supplementary file 8 — Supplementary Information 8. [file 41598_2024_60184_MOESM8_ESM.xlsx]

## Sheet: Feuil1
Supplementary File 5: RT-qPCR quantification for Supplementary Figure 3
yGal4	Replicate
	1	0.00448616
	2	0.00773739
	3	0.0044398
	Mean	0.00555445
	SD	0.00189062
yGal4 > RNAi gpp1	Replicate
	1	0.00164142
	2	0.00300553
	3	0.00228899
	Mean	0.00231198
	SD	0.000682345
Normalization on the yGal4 control
yGal4	1
SD	0.34038
yGal4 > RNAi gpp1	0.416239
SD	0.122847
