# Supplementary material for: The H3K79me3 methyl-transferase Grappa is involved in the establishment and thermal plasticity of abdominal pigmentation in Drosophila melanogaster females
Source: Sci Rep. 2024 Apr 25;14:9547. doi: 10.1038/s41598-024-60184-6 (PMC11045721; doi:10.1038/s41598-024-60184-6)
Supplement: Supplementary file 9 — Supplementary Information 9. [file 41598_2024_60184_MOESM9_ESM.xlsx]

## Sheet: Feuil1
Supplementary table 1: Quantification of A5, A6 and A7 pigmentation for Figures 1 and 2
Genotype	A5	A6	A7
pnr-Gal4	1.04574	1.07592	1.18205
pnr-Gal4	0.967757	1.06018	1.00383
pnr-Gal4	1.07984	1.09988	0.905005
pnr-Gal4	1.07258	1.042	0.912035
pnr-Gal4	1.01295	1.03366	1.14399
pnr-Gal4	0.983945	0.984102	0.909303
pnr-Gal4	0.859033	0.801666	0.910478
pnr-Gal4	0.908634	0.909602	0.791419
pnr-Gal4	1.07079	1.16247	1.18071
pnr-Gal4	1.03473	0.998218	1.06884
pnr-Gal4	1.04719	1.07725	1.18375
pnr-Gal4	1.04684	1.07693	1.18335
pnr-Gal4	0.966653	1.05917	1.00254
pnr-Gal4	1.07976	1.09981	0.90492
pnr-Gal4	1.07268	1.04209	0.912146
pnr-Gal4	0.983872	0.984036	0.909218
pnr-Gal4	0.858938	0.801579	0.910367
pnr-Gal4	0.915897	0.916233	0.799931
pnr-Gal4	1.06208	1.15452	1.17049
pnr-Gal4	1.03618	0.999544	1.07054
pnr-Gal4	1.03583	0.999226	1.07014
pnr-Gal4	1.04609	1.07624	1.18246
pnr-Gal4	0.932135	0.851029	1.09246
pnr-Gal4	0.932636	0.851487	1.09305
pnr-Gal4	1.08087	1.10082	0.906213
pnr-Gal4	1.07157	1.04108	0.910852
pnr-Gal4	0.983799	0.983969	0.909133
pnr-Gal4	0.858865	0.801513	0.910282
pnr-Gal4	0.915991	0.916319	0.800042
pnr-Gal4	1.03611	0.999478	1.07046
pnr-Gal4 > RNAi-gpp1	1.1578	1.1777	1.16194
pnr-Gal4 > RNAi-gpp1	1.07146	1.16047	0.986753
pnr-Gal4 > RNAi-gpp1	1.19555	1.20392	0.889608
pnr-Gal4 > RNAi-gpp1	1.18752	1.14057	0.896518
pnr-Gal4 > RNAi-gpp1	1.1215	1.13144	1.12453
pnr-Gal4 > RNAi-gpp1	1.08938	1.0772	0.893833
pnr-Gal4 > RNAi-gpp1	0.951086	0.877502	0.894987
pnr-Gal4 > RNAi-gpp1	1.006	0.995649	0.777955
pnr-Gal4 > RNAi-gpp1	1.18554	1.27244	1.16062
pnr-Gal4 > RNAi-gpp1	1.14561	1.09265	1.05066
pnr-Gal4 > RNAi-gpp1	1.15941	1.17915	1.16361
pnr-Gal4 > RNAi-gpp1	1.15902	1.1788	1.16321
pnr-Gal4 > RNAi-gpp1	1.07024	1.15937	0.985481
pnr-Gal4 > RNAi-gpp1	1.19547	1.20385	0.889524
pnr-Gal4 > RNAi-gpp1	1.18762	1.14066	0.896627
pnr-Gal4 > RNAi-gpp1	1.0893	1.07712	0.893749
pnr-Gal4 > RNAi-gpp1	0.950982	0.877407	0.894879
pnr-Gal4 > RNAi-gpp1	1.01404	1.00291	0.786321
pnr-Gal4 > RNAi-gpp1	1.17589	1.26373	1.15058
pnr-Gal4 > RNAi-gpp1	1.14722	1.0941	1.05233
pnr-Gal4 > RNAi-gpp1	1.14683	1.09375	1.05193
pnr-Gal4 > RNAi-gpp1	1.15819	1.17805	1.16234
pnr-Gal4 > RNAi-gpp1	1.03202	0.931535	1.07387
pnr-Gal4 > RNAi-gpp1	1.03258	0.932036	1.07445
pnr-Gal4 > RNAi-gpp1	1.19669	1.20495	0.890796
pnr-Gal4 > RNAi-gpp1	1.1864	1.13956	0.895355
pnr-Gal4 > RNAi-gpp1	1.08922	1.07705	0.893665
pnr-Gal4 > RNAi-gpp1	0.950901	0.877335	0.894795
pnr-Gal4 > RNAi-gpp1	1.01415	1.003	0.78643
pnr-Gal4 > RNAi-gpp1	1.14714	1.09403	1.05225
pnr-Gal4 > RNAi-gpp2	1.0702	1.18381	1.17855
pnr-Gal4 > RNAi-gpp2	0.990397	1.16649	1.00085
pnr-Gal4 > RNAi-gpp2	1.1051	1.21017	0.90232
pnr-Gal4 > RNAi-gpp2	1.09767	1.14649	0.90933
pnr-Gal4 > RNAi-gpp2	1.03665	1.13731	1.1406
pnr-Gal4 > RNAi-gpp2	1.00696	1.08279	0.906606
pnr-Gal4 > RNAi-gpp2	0.879129	0.882055	0.907777
pnr-Gal4 > RNAi-gpp2	0.929891	1.00082	0.789072
pnr-Gal4 > RNAi-gpp2	1.09585	1.27904	1.17721
pnr-Gal4 > RNAi-gpp2	1.05894	1.09832	1.06567
pnr-Gal4 > RNAi-gpp2	1.07169	1.18527	1.18024
pnr-Gal4 > RNAi-gpp2	1.07133	1.18492	1.17984
pnr-Gal4 > RNAi-gpp2	0.989267	1.16538	0.999564
pnr-Gal4 > RNAi-gpp2	1.10502	1.2101	0.902235
pnr-Gal4 > RNAi-gpp2	1.09777	1.14658	0.90944
pnr-Gal4 > RNAi-gpp2	1.00689	1.08271	0.906521
pnr-Gal4 > RNAi-gpp2	0.879032	0.88196	0.907667
pnr-Gal4 > RNAi-gpp2	0.937323	1.00811	0.797558
pnr-Gal4 > RNAi-gpp2	1.08693	1.27029	1.16702
pnr-Gal4 > RNAi-gpp2	1.06042	1.09978	1.06737
pnr-Gal4 > RNAi-gpp2	1.06007	1.09943	1.06696
pnr-Gal4 > RNAi-gpp2	1.07056	1.18416	1.17895
pnr-Gal4 > RNAi-gpp2	0.953942	0.936369	1.08922
pnr-Gal4 > RNAi-gpp2	0.954455	0.936872	1.08981
pnr-Gal4 > RNAi-gpp2	1.10615	1.21121	0.903525
pnr-Gal4 > RNAi-gpp2	1.09664	1.14547	0.90815
pnr-Gal4 > RNAi-gpp2	1.00681	1.08264	0.906436
pnr-Gal4 > RNAi-gpp2	0.878958	0.881887	0.907582
pnr-Gal4 > RNAi-gpp2	0.93742	1.00821	0.797669
pnr-Gal4 > RNAi-gpp2	1.06035	1.0997	1.06728
yGal4	0.960226	0.94954	1.0018
yGal4	0.983291	0.990247	1.02856
yGal4	0.974902	1.00732	0.948138
yGal4	1.04033	1.06978	1.12372
yGal4	1.01761	0.914459	0.885998
yGal4	0.993712	1.05434	0.995565
yGal4	0.975892	1.03218	0.996603
yGal4	0.997975	0.975142	1.00745
yGal4	0.968882	0.993209	0.898555
yGal4	1.06705	0.991724	0.856309
yGal4	0.876863	0.901362	0.955354
yGal4	0.927394	0.999666	1.1099
yGal4	0.981982	0.989077	1.02703
yGal4	0.974816	1.00725	0.948038
yGal4	1.04044	1.06988	1.12385
yGal4	0.993626	1.05426	0.995464
yGal4	0.97578	1.03208	0.996472
yGal4	1.00659	0.982837	1.01752
yGal4	0.958546	0.983975	0.886462
yGal4	1.06877	0.993263	0.858324
yGal4	1.06836	0.992894	0.857841
yGal4	0.875554	0.900192	0.953822
yGal4	1.10546	0.987669	1.29352
yGal4	1.10606	0.9882	1.29421
yGal4	0.976125	1.00841	0.94957
yGal4	1.03914	1.06871	1.12231
yGal4	0.99354	1.05418	0.995363
yGal4	0.975694	1.03201	0.996371
yGal4	1.0067	0.982937	1.01766
yGal4	1.06869	0.993186	0.858223
y-Gal4 > RNAi-gpp1	1.03139	0.867341	0.829806
y-Gal4 > RNAi-gpp1	1.05616	0.904524	0.851969
y-Gal4 > RNAi-gpp1	1.04715	0.920121	0.785355
y-Gal4 > RNAi-gpp1	1.11743	0.977174	0.930787
y-Gal4 > RNAi-gpp1	1.09302	0.835297	0.733883
y-Gal4 > RNAi-gpp1	1.06735	0.963067	0.824639
y-Gal4 > RNAi-gpp1	1.04821	0.942831	0.825499
y-Gal4 > RNAi-gpp1	1.07193	0.890726	0.834481
y-Gal4 > RNAi-gpp1	1.04068	0.90723	0.744284
y-Gal4 > RNAi-gpp1	1.14613	0.905874	0.709291
y-Gal4 > RNAi-gpp1	0.941845	0.823334	0.791332
y-Gal4 > RNAi-gpp1	0.996121	0.913127	0.919343
y-Gal4 > RNAi-gpp1	1.05475	0.903456	0.8507
y-Gal4 > RNAi-gpp1	1.04706	0.920051	0.785271
y-Gal4 > RNAi-gpp1	1.11755	0.977266	0.930896
y-Gal4 > RNAi-gpp1	1.06726	0.962997	0.824555
y-Gal4 > RNAi-gpp1	1.04809	0.94274	0.82539
y-Gal4 > RNAi-gpp1	1.08118	0.897755	0.842828
y-Gal4 > RNAi-gpp1	1.02958	0.898795	0.734267
y-Gal4 > RNAi-gpp1	1.14798	0.907279	0.710961
y-Gal4 > RNAi-gpp1	1.14753	0.906942	0.71056
y-Gal4 > RNAi-gpp1	0.940439	0.822265	0.790063
y-Gal4 > RNAi-gpp1	1.18739	0.902169	1.07144
y-Gal4 > RNAi-gpp1	1.18802	0.902654	1.07201
y-Gal4 > RNAi-gpp1	1.04846	0.921119	0.78654
y-Gal4 > RNAi-gpp1	1.11614	0.976197	0.929627
y-Gal4 > RNAi-gpp1	1.06717	0.962927	0.824472
y-Gal4 > RNAi-gpp1	1.048	0.94267	0.825307
y-Gal4 > RNAi-gpp1	1.0813	0.897847	0.842937
y-Gal4 > RNAi-gpp1	1.14788	0.907209	0.710877
y-Gal4 > RNAi-gpp2	0.875058	0.73902	0.756552
y-Gal4 > RNAi-gpp2	0.896077	0.770702	0.776758
y-Gal4 > RNAi-gpp2	0.888432	0.783992	0.716024
y-Gal4 > RNAi-gpp2	0.94806	0.832604	0.848618
y-Gal4 > RNAi-gpp2	0.927355	0.711717	0.669097
y-Gal4 > RNAi-gpp2	0.905574	0.820584	0.75184
y-Gal4 > RNAi-gpp2	0.889335	0.803342	0.752624
y-Gal4 > RNAi-gpp2	0.909459	0.758946	0.760814
y-Gal4 > RNAi-gpp2	0.882946	0.773008	0.67858
y-Gal4 > RNAi-gpp2	0.972407	0.771852	0.646675
y-Gal4 > RNAi-gpp2	0.799089	0.701524	0.721474
y-Gal4 > RNAi-gpp2	0.845138	0.778033	0.838184
y-Gal4 > RNAi-gpp2	0.894884	0.769792	0.775601
y-Gal4 > RNAi-gpp2	0.888354	0.783932	0.715948
y-Gal4 > RNAi-gpp2	0.948162	0.832682	0.848717
y-Gal4 > RNAi-gpp2	0.905496	0.820524	0.751764
y-Gal4 > RNAi-gpp2	0.889233	0.803264	0.752525
y-Gal4 > RNAi-gpp2	0.917308	0.764935	0.768424
y-Gal4 > RNAi-gpp2	0.873527	0.765821	0.669447
y-Gal4 > RNAi-gpp2	0.973977	0.77305	0.648198
y-Gal4 > RNAi-gpp2	0.9736	0.772762	0.647832
y-Gal4 > RNAi-gpp2	0.797896	0.700613	0.720317
y-Gal4 > RNAi-gpp2	1.00741	0.768696	0.976851
y-Gal4 > RNAi-gpp2	1.00795	0.769109	0.977377
y-Gal4 > RNAi-gpp2	0.889547	0.784842	0.717105
y-Gal4 > RNAi-gpp2	0.946969	0.831772	0.847561
y-Gal4 > RNAi-gpp2	0.905417	0.820464	0.751688
y-Gal4 > RNAi-gpp2	0.889154	0.803204	0.752449
y-Gal4 > RNAi-gpp2	0.91741	0.765013	0.768523
y-Gal4 > RNAi-gpp2	0.973898	0.77299	0.648122
pnr-Gal4 > RNAi-EAR	0.971689	0.797341	0.79639
pnr-Gal4 > RNAi-EAR	0.899229	0.785676	0.676316
pnr-Gal4 > RNAi-EAR	1.00337	0.815094	0.609733
pnr-Gal4 > RNAi-EAR	0.99663	0.772202	0.61447
pnr-Gal4 > RNAi-EAR	0.941222	0.766021	0.770745
pnr-Gal4 > RNAi-EAR	0.91427	0.729296	0.612629
pnr-Gal4 > RNAi-EAR	0.798203	0.594097	0.61342
pnr-Gal4 > RNAi-EAR	0.844292	0.674086	0.533207
pnr-Gal4 > RNAi-EAR	0.99497	0.861484	0.795484
pnr-Gal4 > RNAi-EAR	0.961459	0.739757	0.720116
pnr-Gal4 > RNAi-EAR	0.973039	0.798323	0.797537
pnr-Gal4 > RNAi-EAR	0.972715	0.798088	0.797261
pnr-Gal4 > RNAi-EAR	0.898203	0.784929	0.675444
pnr-Gal4 > RNAi-EAR	1.0033	0.815045	0.609676
pnr-Gal4 > RNAi-EAR	0.996718	0.772266	0.614544
pnr-Gal4 > RNAi-EAR	0.914203	0.729247	0.612572
pnr-Gal4 > RNAi-EAR	0.798115	0.594033	0.613346
pnr-Gal4 > RNAi-EAR	0.851041	0.679	0.538941
pnr-Gal4 > RNAi-EAR	0.986873	0.855587	0.788602
pnr-Gal4 > RNAi-EAR	0.962809	0.74074	0.721263
pnr-Gal4 > RNAi-EAR	0.962485	0.740504	0.720987
pnr-Gal4 > RNAi-EAR	0.972013	0.797577	0.796665
pnr-Gal4 > RNAi-EAR	0.866129	0.630679	0.736029
pnr-Gal4 > RNAi-EAR	0.866595	0.631018	0.736425
pnr-Gal4 > RNAi-EAR	1.00433	0.815791	0.610547
pnr-Gal4 > RNAi-EAR	0.995692	0.771519	0.613673
pnr-Gal4 > RNAi-EAR	0.914135	0.729198	0.612514
pnr-Gal4 > RNAi-EAR	0.798048	0.593984	0.613289
pnr-Gal4 > RNAi-EAR	0.851128	0.679064	0.539016
pnr-Gal4 > RNAi-EAR	0.962742	0.740691	0.721205
y-Gal4 > RNAi-alh	1.03121	0.773522	0.801895
y-Gal4 > RNAi-alh	1.05598	0.806683	0.823312
y-Gal4 > RNAi-alh	1.04697	0.820592	0.758939
y-Gal4 > RNAi-alh	1.11723	0.871474	0.899479
y-Gal4 > RNAi-alh	1.09283	0.744943	0.709198
y-Gal4 > RNAi-alh	1.06717	0.858893	0.796901
y-Gal4 > RNAi-alh	1.04803	0.840846	0.797732
y-Gal4 > RNAi-alh	1.07175	0.794377	0.806412
y-Gal4 > RNAi-alh	1.0405	0.809096	0.71925
y-Gal4 > RNAi-alh	1.14593	0.807886	0.685433
y-Gal4 > RNAi-alh	0.941681	0.734274	0.764714
y-Gal4 > RNAi-alh	0.995947	0.814355	0.88842
y-Gal4 > RNAi-alh	1.05457	0.80573	0.822086
y-Gal4 > RNAi-alh	1.04687	0.82053	0.758858
y-Gal4 > RNAi-alh	1.11735	0.871556	0.899584
y-Gal4 > RNAi-alh	1.06707	0.858831	0.796821
y-Gal4 > RNAi-alh	1.04791	0.840765	0.797627
y-Gal4 > RNAi-alh	1.081	0.800646	0.814479
y-Gal4 > RNAi-alh	1.0294	0.801574	0.709569
y-Gal4 > RNAi-alh	1.14778	0.80914	0.687047
y-Gal4 > RNAi-alh	1.14733	0.808839	0.686659
y-Gal4 > RNAi-alh	0.940275	0.733322	0.763488
y-Gal4 > RNAi-alh	1.18718	0.804583	1.0354
y-Gal4 > RNAi-alh	1.18782	0.805015	1.03595
y-Gal4 > RNAi-alh	1.04828	0.821483	0.760084
y-Gal4 > RNAi-alh	1.11595	0.870603	0.898358
y-Gal4 > RNAi-alh	1.06698	0.858768	0.79674
y-Gal4 > RNAi-alh	1.04782	0.840702	0.797547
y-Gal4 > RNAi-alh	1.08112	0.800727	0.814584
y-Gal4 > RNAi-alh	1.14768	0.809077	0.686966
y-Gal4 > RNAi-alh	0.940275	0.733322	0.763488
y-Gal4 > RNAi-EAR	1.03996	0.878697	0.946346
y-Gal4 > RNAi-EAR	1.06494	0.916366	0.971621
y-Gal4 > RNAi-EAR	1.05585	0.932167	0.895652
y-Gal4 > RNAi-EAR	1.12672	0.989968	1.06151
y-Gal4 > RNAi-EAR	1.10211	0.846232	0.836951
y-Gal4 > RNAi-EAR	1.07623	0.975676	0.940453
y-Gal4 > RNAi-EAR	1.05693	0.955175	0.941433
y-Gal4 > RNAi-EAR	1.08084	0.902388	0.951677
y-Gal4 > RNAi-EAR	1.04933	0.919108	0.848813
y-Gal4 > RNAi-EAR	1.15565	0.917733	0.808905
y-Gal4 > RNAi-EAR	0.949675	0.834113	0.902468
y-Gal4 > RNAi-EAR	1.0044	0.925082	1.04846
y-Gal4 > RNAi-EAR	1.06352	0.915284	0.970174
y-Gal4 > RNAi-EAR	1.05576	0.932096	0.895556
y-Gal4 > RNAi-EAR	1.12684	0.99006	1.06163
y-Gal4 > RNAi-EAR	1.07613	0.975605	0.940358
y-Gal4 > RNAi-EAR	1.05681	0.955082	0.94131
y-Gal4 > RNAi-EAR	1.09017	0.909509	0.961197
y-Gal4 > RNAi-EAR	1.03814	0.910563	0.837389
y-Gal4 > RNAi-EAR	1.15752	0.919157	0.810809
y-Gal4 > RNAi-EAR	1.15707	0.918816	0.810352
y-Gal4 > RNAi-EAR	0.948257	0.83303	0.901021
y-Gal4 > RNAi-EAR	1.19726	0.913981	1.22191
y-Gal4 > RNAi-EAR	1.1979	0.914472	1.22257
y-Gal4 > RNAi-EAR	1.05718	0.933178	0.897003
y-Gal4 > RNAi-EAR	1.12542	0.988978	1.06019
y-Gal4 > RNAi-EAR	1.07604	0.975534	0.940262
y-Gal4 > RNAi-EAR	1.05671	0.955011	0.941214
y-Gal4 > RNAi-EAR	1.09029	0.909601	0.961321
y-Gal4 > RNAi-EAR	1.15743	0.919086	0.810714
