# Supplementary material for: The H3K79me3 methyl-transferase Grappa is involved in the establishment and thermal plasticity of abdominal pigmentation in Drosophila melanogaster females
Source: Sci Rep. 2024 Apr 25;14:9547. doi: 10.1038/s41598-024-60184-6 (PMC11045721; doi:10.1038/s41598-024-60184-6)
Supplement: Supplementary file 10 — Supplementary Information 10. [file 41598_2024_60184_MOESM10_ESM.xlsx]

## Sheet: Feuil1
Supplementary table 2: Quantification of A6 pigmentation for Figure 3
Genotype	Day of the shift at 29°C	Individual	A6
Gal80ts ; pnr-Gal4	10	1	160.172
		2	149.27
		3	163.184
		4	163.993
		5	147.558
		6	157.693
		7	161.859
		8	152.23
		9	146.888
		10	146.151
		11	142.324
		12	147.525
		13	141.88
		14	149.462
		15	161.12
		16	149.481
		17	151.207
		18	152.953
		19	160.172
		20	149.27
		21	152.23
		22	146.888
		23	147.558
		24	161.859
		25	157.693
		26	152.23
		27	146.888
		28	146.151
		29	142.324
		30	141.88
Gal80ts ; pnr-Gal4	11	1	140.36
		2	139.99
		3	137.791
		4	151.587
		5	155.685
		6	147.793
		7	146.918
		8	144.636
		9	145.513
		10	152.866
		11	145.045
		12	147.852
		13	149.397
		14	149.217
		15	145.656
		16	155.515
		17	153.196
		18	140.189
		19	155.24
		20	152.028
		21	147.793
		22	146.918
		23	144.636
		24	145.513
		25	152.866
		26	145.045
		27	147.852
		28	149.397
		29	149.217
		30	145.656
Gal80ts ; pnr-Gal4	12	1	140.632
		2	138.657
		3	137.501
		4	151.982
		5	152.97
		6	147.445
		7	145.228
		8	144.572
		9	146.125
		10	151.155
		11	127.604
		12	150.61
		13	148.349
		14	148.494
		15	148.508
		16	144.772
		17	155.988
		18	154.57
		19	155.759
		20	140.265
		21	140.831
		22	138.031
		23	151.438
		24	147.943
		25	147.737
		26	147.445
		27	145.228
		28	144.572
		29	146.125
		30	151.155
Gal80ts ; pnr-Gal4	13	1	145.943
		2	163.178
		3	160.694
		4	146.973
		5	143.332
		6	145.507
		7	148.262
		8	150.96
		9	141.003
		10	149.686
		11	149.414
		12	147.121
		13	161.178
		14	160.797
		15	161.195
		16	147.587
		17	161.576
		18	150.192
		19	163.583
		20	141.781
		21	142.95
		22	149.341
		23	144.104
		24	145.867
		25	160.927
		26	145.507
		27	148.262
		28	141.003
		29	150.96
		30	149.686
Gal80ts ; pnr-Gal4	14	1	160.844
		2	155.165
		3	158.272
		4	150.245
		5	148.951
		6	161.014
		7	142.695
		8	148.359
		9	161.746
		10	139.039
		11	151.59
		12	152.503
		13	166.098
		14	160.419
		15	156.842
		16	155.278
		17	158.442
		18	159.873
		19	161.56
		20	154.647
		21	147.422
		22	150.306
		23	150.505
		24	146.972
		25	165.746
		26	161.014
		27	142.695
		28	148.359
		29	161.746
		30	139.039
Gal80ts ; pnr-Gal4	15	1	150.612
		2	152.926
		3	154.516
		4	160.352
		5	160.748
		6	155.946
		7	162.731
		8	156.831
		9	164.335
		10	156.695
		11	155.557
		12	163.338
		13	173.037
		14	156.694
		15	156.218
		16	174.635
		17	151.065
		18	150.932
		19	150.057
		20	156.21
		21	153.786
		22	159.397
		23	156.355
		24	153.786
		25	153.787
		26	164.084
		27	154.061
		28	155.955
		29	164.207
		30	158.168
Gal80ts ; pnr-Gal4	16	1	186.641
		2	186.265
		3	159.094
		4	151.008
		5	153.958
		6	156.187
		7	154.494
		8	150.307
		9	154.094
		10	146.477
		11	146.116
		12	155.147
		13	148.721
		14	165.26
		15	169.105
		16	178.599
		17	150.537
		18	152.72
		19	150.925
		20	186.076
		21	151.027
		22	189.458
		23	160.435
		24	156.828
		25	151.493
		26	159.112
		27	150.359
		28	166.842
		29	178.766
		30	179.351
Gal80ts ; pnr-Gal4	17	1	174.205
		2	176.55
		3	156.444
		4	172.302
		5	173.536
		6	163.955
		7	179.433
		8	160.731
		9	155.891
		10	168.777
		11	153.083
		12	166.935
		13	168.683
		14	173.801
		15	187.297
		16	163.897
		17	171.937
		18	139.422
		19	177.59
		20	155.764
		21	181.375
		22	176.26
		23	170.594
		24	163.389
		25	184.705
		26	154.241
		27	159.333
		28	156.742
		29	167.644
		30	179.514
Gal80ts ; pnr-Gal4	18	1	165.272
		2	185.903
		3	182.488
		4	170.754
		5	177.41
		6	190.004
		7	176.206
		8	171.538
		9	174.595
		10	172.192
		11	182.488
		12	182.488
		13	178.395
		14	169.401
		15	174.344
		16	183.365
		17	182.488
		18	182.488
		19	176.287
		20	184.715
		21	182.488
		22	182.488
		23	182.488
		24	182.488
		25	196.147
		26	175.275
		27	172.952
		28	173.313
		29	182.164
		30	179.982
Gal80ts ; pnr-Gal4	19	1	167.511
		2	155.497
		3	159.002
		4	159.047
		5	189.262
		6	196.375
		7	188.684
		8	196.356
		9	202.635
		10	174.668
		11	188.127
		12	204.328
		13	201.119
		14	188.293
		15	180.463
		16	199.88
		17	192.924
		18	186.213
		19	192.712
		20	192.07
		21	204.131
		22	185.171
		23	198.337
		24	201.031
		25	176.387
		26	185.954
		27	200.476
		28	190.573
		29	190.909
		30	194.969
Gal80ts ; pnr-Gal4	20	1	180.509
		2	190.921
		3	162.989
		4	200.565
		5	200.565
		6	172.833
		7	183.008
		8	186.26
		9	202.674
		10	200.565
		11	210.463
		12	196.822
		13	208.721
		14	189.842
		15	204.781
		16	210.631
		17	187.623
		18	208.262
		19	202.787
		20	201.545
		21	210.587
		22	210.764
		23	187.338
		24	188.105
		25	197.471
		26	208.151
		27	202.294
		28	214.252
		29	200.296
		30	190.525
Gal80ts ; pnr-Gal4	21	1	209.917
		2	207.858
		3	207.329
		4	210.33
		5	208.272
		6	202.952
		7	192.629
		8	192.629
		9	192.629
		10	192.629
		11	198.702
		12	204.213
		13	196.817
		14	196.624
		15	192.629
		16	192.629
		17	205.784
		18	196.187
		19	199.87
		20	192.629
		21	192.629
		22	208.929
		23	208.929
		24	192.629
		25	206.925
		26	201.515
		27	213.192
		28	212.691
		29	192.629
		30	192.629
Gal80ts ; pnr-Gal4; RNAi gpp	10	1	155.958
		2	167.933
		3	155.108
		4	149.24
		5	151.431
		6	157.321
		7	167.933
		8	140.891
		9	167.933
		10	169.059
		11	165.179
		12	167.474
		13	167.181
		14	167.281
		15	146.34
		16	148.661
		17	155.246
		18	151.716
		19	157.95
		20	146.431
		21	158.13
		22	153.663
		23	152.419
		24	158.213
		25	159.914
		26	167.933
		27	169.496
		28	165.802
		29	164.858
		30	153.747
Gal80ts ; pnr-Gal4; RNAi gpp	11	1	157.888
		2	158.374
		3	157.888
		4	158.374
		5	155.297
		6	150.02
		7	156.803
		8	150.297
		9	157.431
		10	157.652
		11	158.214
		12	155.021
		13	156.32
		14	161.173
		15	166.95
		16	166.216
		17	166.64
		18	167.092
		19	157.086
		20	168.183
		21	160.562
		22	146.531
		23	159.733
		24	153.519
		25	158.741
		26	160.914
		27	159.36
		28	155.841
		29	150.806
		30	158.844
Gal80ts ; pnr-Gal4; RNAi gpp	12	1	159.475
		2	157.451
		3	155.502
		4	159.754
		5	156.327
		6	159.225
		7	152.91
		8	150.757
		9	153.187
		10	156.778
		11	156.714
		12	163.922
		13	162.312
		14	155.43
		15	149.962
		16	155.655
		17	160.102
		18	152.76
		19	160.597
		20	156.952
		21	155.023
		22	155.77
		23	159.432
		24	162.683
		25	159.475
		26	157.451
		27	155.502
		28	155.023
		29	155.77
		30	159.432
Gal80ts ; pnr-Gal4; RNAi gpp	13	1	154.906
		2	157.095
		3	155.109
		4	153.03
		5	149.815
		6	150.004
		7	155.428
		8	147.843
		9	152.761
		10	156.472
		11	155.83
		12	148.041
		13	144.539
		14	163.364
		15	158.328
		16	148.697
		17	153.41
		18	152.351
		19	154.099
		20	151.835
		21	149.743
		22	155.97
		23	148.462
		24	155.43
		25	158.291
		26	143.257
		27	153.497
		28	156.844
		29	159.15
		30	148.136
Gal80ts ; pnr-Gal4; RNAi gpp	14	1	148.201
		2	161.479
		3	160.681
		4	162.807
		5	160.179
		6	160.493
		7	161.28
		8	161.218
		9	165.326
		10	164.203
		11	156.399
		12	155.766
		13	154.237
		14	154.347
		15	157.958
		16	144.327
		17	143.603
		18	154.968
		19	157.35
		20	157.121
		21	154.58
		22	157.721
		23	149.596
		24	149.756
		25	164.209
		26	165.89
		27	151.268
		28	158.017
		29	145.974
		30	158.49
Gal80ts ; pnr-Gal4; RNAi gpp	15	1	171.665
		2	159.184
		3	158.677
		4	158.429
		5	158.95
		6	156.936
		7	139.469
		8	139.194
		9	122.135
		10	151.462
		11	164.756
		12	165.191
		13	163.932
		14	165.084
		15	154.725
		16	156.299
		17	168.431
		18	165.341
		19	162.632
		20	161.02
		21	158.534
		22	156.347
		23	153.677
		24	140.965
		25	159.506
		26	154.447
		27	168.047
		28	165.63
		29	157.873
		30	159.083
Gal80ts ; pnr-Gal4; RNAi gpp	16	1	167.334
		2	165.325
		3	149.775
		4	167.334
		5	167.334
		6	148.183
		7	167.653
		8	158.822
		9	160.995
		10	167.334
		11	157.834
		12	146.774
		13	146.841
		14	157.025
		15	157.686
		16	158.935
		17	167.137
		18	165.659
		19	149.632
		20	151.24
		21	148.831
		22	151.137
		23	150.206
		24	150.595
		25	147.658
		26	164.144
		27	153.476
		28	146.921
		29	145.913
		30	167.875
Gal80ts ; pnr-Gal4; RNAi gpp	17	1	163.26
		2	161.54
		3	164.43
		4	165.588
		5	164.128
		6	168.612
		7	166.865
		8	150.723
		9	152.08
		10	150.113
		11	162.691
		12	161.54
		13	163.26
		14	164.43
		15	165.588
		16	164.128
		17	168.612
		18	166.865
		19	150.723
		20	152.08
		21	150.113
		22	162.691
		23	163.26
		24	161.54
		25	164.43
		26	165.588
		27	164.128
		28	168.612
		29	166.865
		30	150.723
Gal80ts ; pnr-Gal4; RNAi gpp	18	1	156.923
		2	156.243
		3	156.923
		4	167.601
		5	145.206
		6	145.206
		7	160.593
		8	165.211
		9	146.538
		10	149.377
		11	158.088
		12	159.513
		13	159.701
		14	159.528
		15	152.942
		16	142.888
		17	145.206
		18	157.277
		19	165.391
		20	158.343
		21	146.61
		22	145.206
		23	153.405
		24	163.044
		25	158.57
		26	146.678
		27	156.34
		28	161.793
		29	158.215
		30	145.206
Gal80ts ; pnr-Gal4; RNAi gpp	19	1	182.223
		2	160.94
		3	169.558
		4	163.131
		5	163.87
		6	178.176
		7	161.948
		8	161.909
		9	158.708
		10	151.059
		11	153.866
		12	155.723
		13	157.037
		14	153.241
		15	158.051
		16	134.333
		17	133.079
		18	165.09
		19	170.904
		20	160.824
		21	168.827
		22	163.21
		23	160.238
		24	160.178
		25	156.964
		26	152.176
		27	154.85
		28	134.063
		29	140.735
		30	137.098
Gal80ts ; pnr-Gal4; RNAi gpp	20	1	195.664
		2	211.733
		3	196.661
		4	188.662
		5	203.76
		6	206.505
		7	211.705
		8	209.803
		9	205.589
		10	182.844
		11	196.292
		12	210.463
		13	196.822
		14	208.721
		15	189.842
		16	204.781
		17	210.631
		18	187.623
		19	208.262
		20	202.787
		21	201.545
		22	210.587
		23	210.764
		24	187.338
		25	188.105
		26	197.471
		27	208.151
		28	202.294
		29	214.252
		30	190.525
Gal80ts ; pnr-Gal4; RNAi gpp	21	1	213.045
		2	188.507
		3	193.029
		4	195.664
		5	193.68
		6	194.432
		7	196.388
		8	188.748
		9	207.802
		10	198.787
		11	205.331
		12	212.226
		13	209.915
		14	189.737
		15	207.802
		16	207.802
		17	196.041
		18	221.266
		19	208.582
		20	214.174
		21	217.121
		22	207.802
		23	190.346
		24	189.246
		25	207.802
		26	207.802
		27	189.016
		28	187.31
		29	196.469
		30	189.174
