# Supplementary material for: The H3K79me3 methyl-transferase Grappa is involved in the establishment and thermal plasticity of abdominal pigmentation in Drosophila melanogaster females
Source: Sci Rep. 2024 Apr 25;14:9547. doi: 10.1038/s41598-024-60184-6 (PMC11045721; doi:10.1038/s41598-024-60184-6)
Supplement: Supplementary file 12 — Supplementary Information 12. [file 41598_2024_60184_MOESM12_ESM.xlsx]

## Sheet: Feuil1
Supplementary table 4: measures of y-nEGFP intensity for Figure 5D
	Mean GFP intensity in pnr domain	Mean GFP intensity in lateral region	Ratio
Control	99.772	79.842	1.24962
Control	103.151	75.277	1.37029
Control	101.496	59.893	1.69462
Control	80.079	59.48	1.34632
Control	100.547	110.262	0.911892
Control	79.401	53.881	1.47364
Control	68.481	71.05	0.963842
RNAi-gpp	136.629	75.067	1.82009
RNAi-gpp	131.48	55.27	2.37887
RNAi-gpp	74.901	31.036	2.41336
RNAi-gpp	157.591	55.15	2.8575
RNAi-gpp	176.053	95.222	1.84887
