# Supplementary material for: The H3K79me3 methyl-transferase Grappa is involved in the establishment and thermal plasticity of abdominal pigmentation in Drosophila melanogaster females
Source: Sci Rep. 2024 Apr 25;14:9547. doi: 10.1038/s41598-024-60184-6 (PMC11045721; doi:10.1038/s41598-024-60184-6)
Supplement: Supplementary file 13 — Supplementary Information 13. [file 41598_2024_60184_MOESM13_ESM.xlsx]

## Sheet: Feuil1
Supplementary table 5: Quantification of A5, A6 and A7 pigmentation for Figure 6
Genotype	Temperature	Individual	A5	A6	A7
w1118	18°C	1	183.577	195.558	173.279
		2	181.015	195.175	172.546
		3	171.331	192.522	174.09
		4	181.513	190.825	176.705
		5	169.527	189.831	170.033
		6	181.224	195.682	182.186
		7	176.522	187.823	164.31
		8	176.043	187.684	168.328
		9	179.398	193.463	174.616
		10	182.495	193.882	180.421
		11	176.193	191.976	186.007
		12	181.173	200.333	185.569
		13	178.851	201.414	191.532
		14	169.66	191.743	161.649
		15	168.844	190.354	175.455
		16	173.806	193.257	187.108
		17	173.22	194.256	186.129
		18	172.828	195.342	182.44
		19	173.157	194.75	191.111
		20	173.714	190.305	180.941
		21	172.778	188.429	177.226
		22	174.521	189.977	173.79
		23	175.723	197.499	178.653
		24	163.799	192.778	175.758
		25	179.641	190.789	181.592
		26	177.541	188.85	181.4
		27	182.664	196.993	178.733
		28	186.461	203.577	190.193
		29	190.266	203.809	184.035
		30	189.97	205.141	181.573
w1118	25°C	1	158.021	185.697	138.094
		2	158.243	168.566	139.482
		3	158.639	175.101	143.045
		4	169.211	175.199	137.221
		5	160.747	167.663	142.157
		6	154.987	169.013	143.751
		7	141.092	160.178	142.661
		8	156.976	173.21	136.118
		9	150.897	176.897	136.918
		10	160.292	179.958	147.452
		11	170.988	188.382	163.139
		12	146.401	155.771	136.344
		13	166.526	169.071	141.594
		14	156.31	164.595	133.632
		15	158.99	168.985	131.981
		16	153.559	167.447	148.677
		17	153.278	173.749	133.293
		18	157.788	178.446	158.484
		19	155.052	152.703	126.651
		20	159.521	178.173	147.441
		21	165.018	172.35	129.83
		22	167.853	174.352	147.282
		23	151.788	171.212	155.837
		24	145.68	157.499	136.045
		25	167.63	173.78	142.098
		26	166.263	167.766	144.155
		27	156.052	171.217	134.838
		28	155.922	152.774	122.195
		29	157.517	177.812	138.86
		30	161.305	173.455	143.82
w1118	29°C	1	162.743	171.558	147.904
		2	148.288	151.478	115.305
		3	163.097	164.755	126.867
		4	154.106	165.222	137.467
		5	159.325	161.532	127.898
		6	160.101	162.192	127.499
		7	152.47	153.516	123.747
		8	149.619	158.668	127.183
		9	143.176	143.195	107.469
		10	157.536	161.335	106.649
		11	162.895	176.031	143.41
		12	161.877	168.284	148.614
		13	154.221	172.18	145.179
		14	161.132	171.181	146.454
		15	151.369	164.687	127.147
		16	159.915	162.385	131.635
		17	156.977	164.412	144.217
		18	155.259	161.387	134.93
		19	154.563	162.021	130.92
		20	157.72	152.083	95.411
		21	149.974	160.225	124.117
		22	153.089	174.893	142.806
		23	161.01	170.855	149.887
		24	152.906	168.884	143.719
		25	148.388	154.446	119.2
		26	159.069	160.904	129.432
		27	155.319	163.86	134.795
		28	156.001	147.925	112.241
		29	150.068	156.824	127.072
		30	163.234	161.437	129.597
gppBG00006/alhJ8C8	18°C	1	166.438	198.221	180.338
		2	164.908	196.732	169.046
		3	167.758	197.738	179.543
		4	167.581	197.942	185.442
		5	166.92	196.139	177.023
		6	170.584	199.736	175.117
		7	163.673	190.297	176.778
		8	167.552	199.018	180.618
		9	175.521	202.055	178.003
		10	168.614	198.793	180.613
		11	175.629	201.722	178.247
		12	176.914	199.668	185.215
		13	177.616	200.329	183.225
		14	177.614	200.968	177.091
		15	168.689	198.162	179.164
		16	174.71	198.02	192.688
		17	173.606	198.388	184.295
		18	167.984	200.646	173.952
		19	173.414	195.9	191.847
		20	171.984	200.044	186.908
		21	182.226	210.063	191.715
		22	184.631	204.863	182.857
		23	184.265	209.528	186.179
		24	175.359	208.148	195.41
		25	177.4	205.828	193.062
		26	175.19	207.507	191.858
		27	177.263	203.185	187.698
		28	177.414	202.989	191.364
		29	179.023	201.912	183.615
		30	172.484	200.861	190.972
gppBG00006/alhJ8C8	25°C	1	174.668	186.534	160.647
		2	150.669	175.691	134.32
		3	153.003	179.465	152.182
		4	151.305	164.68	146.662
		5	153.192	171.542	153.485
		6	161.51	181.8	178.254
		7	145.728	166.332	144.763
		8	154.994	178.709	154.813
		9	139.644	182.736	136.412
		10	158.681	174.385	154.935
		11	160.424	172.313	158.914
		12	156.069	173.042	153.673
		13	155.372	171.212	152.496
		14	150.881	170.054	149.161
		15	149.578	177.882	157.908
		16	153.298	174.898	147.42
		17	159.51	175	159.908
		18	154.775	175.395	149.578
		19	147.317	173.176	138.485
		20	142.327	177.882	138.161
		21	145.978	174.898	132.627
		22	147.615	173.632	139.041
		23	148.895	173.616	142.631
		24	154.18	172.697	140.181
		25	153.353	178.883	154.612
		26	160.135	182.736	161.927
		27	152.704	173.98	159.71
		28	156.914	174.055	153.677
		29	157.338	173.14	150.137
		30	158.77	172.874	147.598
gppBG00006/alhJ8C8	29°C	1	158.208	171.706	133.013
		2	157.89	169.777	137.449
		3	156.205	167.473	139.533
		4	157.357	161.598	126.663
		5	152.723	163.833	121.451
		6	148.679	148.412	104.138
		7	136.992	141.192	103.251
		8	144.001	147.436	117.515
		9	149.706	148.492	113.153
		10	152.04	158.841	127.796
		11	144.819	149.661	103.213
		12	144.258	149.202	114.91
		13	145.127	168.362	141.401
		14	149.035	150.018	133.138
		15	132.525	137.588	105.602
		16	141.358	148.761	104.146
		17	142.206	151.67	102.95
		18	159.634	159.591	134.737
		19	139.594	143.134	109.208
		20	142.449	146.123	98.861
		21	149.407	155.269	117.334
		22	142.529	150.412	113.049
		23	140.398	151.125	113.224
		24	142.327	148.492	112.27
		25	149.317	162.844	129.702
		26	138.879	146.532	113.595
		27	143.21	153.662	113.614
		28	155.242	168.908	133.37
		29	150.638	148.764	124.301
		30	133.333	142.257	108.294
